# Supplementary material for: Visualizing and quantifying movement from pre-recorded videos: The spectral time-lapse (STL) algorithm
Source: F1000Res. 2014 Jan 21;3:19. [Version 1] doi: 10.12688/f1000research.3-19.v1 (PMC4038320; doi:10.12688/f1000research.3-19.v1)
Supplement: Data File 1. Raw video used in Figures 1 and 2 — Video shows a single trial of a pigeon (Columba livia) entering an arena, moving to and eating from four food cups, and returning to the starting box. [file f1000research-3-3552-s0000.tgz]

Archive with 1 entries (1 files):
- S_Video_20110718_1132.avi
